# Supplementary material for: Microfluidic Fabrication of Oleosin-Coated Liposomes as Anticancer Drug Carriers with Enhanced Sustained Drug Release
Source: Materials (Basel). 2024 Nov 13;17(22):5550. doi: 10.3390/ma17225550 (PMC11595445; doi:10.3390/ma17225550)
Supplement: Supplementary file 1 [file materials-17-05550-s001.zip]

Archive with 1 entries (1 files):
- materials-3256102-supplementary.pdf
